# Supplementary material for: Characterization and Genetic Analysis of Rice Mutant crr1 Exhibiting Compromised Non-host Resistance to Puccinia striiformis f. sp. tritici (Pst)
Source: Front Plant Sci. 2016 Nov 30;7:1822. doi: 10.3389/fpls.2016.01822 (PMC5127839; doi:10.3389/fpls.2016.01822)
Supplement: Supplementary file 1 [file Table_1.XLSX]

## Sheet: Sheet1
	Forward primer (5'-3')	Reverse primer (5'-3')
ID3	CAAGGAGGTCAACGCCACA	GTGTATGATAGGTTGATGTGATGGA
RM25735	AGGCAGGCAAGCAGTAGTTTCG	ATCAAGATCAGGAGCCGCAAGG
RM25737	GCACTGTCATGACCGACAATGG	GCCCAAACGATTTAAGGCAAGC
ID12	ATGCTGTAGCTGTATGGCTTTG	GCCGACATGAATTGTGGAA
RM25761	ACCGTCAAAGTTGGTTCAGTCC	CCTCTAGATTCTTCGTGTATGTAGGC
ID14	TGCATGATGGATGGCTAGTG	GTACGTAAATCTCGGCAGTTGA
ID17	CGATGGAAGCACCTCTTATTT	CTAATGTATATCTTCCCCAGAGCTA
RM25792	GCAGATGGGATCACACGAACC	CGATGGGAAGGAGAAGGAGAGG
RM25801	CATGAAGAGGAGATCAATGTAGCC	CTAAACATGGTGCAAGTGATGG
RM25816	TCGGAGTAATTAAGCAGCAGACG	ACAATTCTCCCATCTCCATCACC
RM333	GATGTACTTGCCAACATGCTCTCC	AGCACACGCGAGTGATGTAACG
